# Supplementary material for: What Can Resting-State fMRI Data Analysis Explain about the Functional Brain Connectivity in Glioma Patients?
Source: Tomography. 2022 Jan 27;8(1):267–80. doi: 10.3390/tomography8010021 (PMC8878995; doi:10.3390/tomography8010021)
Supplement: Supplementary file 1 [file tomography-08-00021-s001.zip]

Archive with 1 entries (1 files):
- tomography-1541302-supplementary.xlsx
