# Supplementary material for: What Can Resting-State fMRI Data Analysis Explain about the Functional Brain Connectivity in Glioma Patients?
Source: Tomography. 2022 Jan 27;8(1):267–80. doi: 10.3390/tomography8010021 (PMC8878995; doi:10.3390/tomography8010021)
Supplement: Supplementary file 1 [file tomography-08-00021-s001.zip › tomography-1541302-supplementary.xlsx]

## Sheet: technical
Reference	N	MR equipment	rs-fMRI acquisition	rs-fMRI Analysis Methods	Preprocessing	rs-fMRI findings	Correlation with tumor characteristics	Correlation with clinical and NPS scales	Tumor segmentation
LOCALIZATION (7)
Dierker et al. (2017), Neuroimaging Clin N Am	° 38 pats	° 3T Trio ° 3T Skyra	° TR/TE =2000/27 ms, 2x6 min, 3x3x3 mm3 ° t-fMRI for comparison (finger tap)	Multilayer Perceptron	° slice timing, elimination of odd/even slice systemic difference, head motion, spatial smoothing 6mm, linear ternd removal, low pass filter (<0.1Hz), regression of nuisance waveforms and global signal, frame censoring (root mean square change >0.5%).	° Rs-fMRI has better overlap, with respect to tb, with the Freesurfer segmentation of the motor areas, when using the maximal overlap threshold criterion			NA
Lu et al. (2017), Scientific reports	° 10 HC (group+single) ° 58 HC (validation, group+single) ° 7 pat (single sbj)	° 3T, Siemens Verio Magneton (8 ch) ° 3T GE MR750 (8 ch) ° 3T, Siemens Verio Magneton (8 ch)	° TR/TE = 2000/30 ms, 8 min, 3.4x3.4x4 mm3 + tb: picture naming ° TR/TE = 2000/30 ms, 8 min, 3.4x3.4x3.2 mm3 ° TR/TE = 2000/35 ms, 8 min, 3.3x3.3x4 mm3 ° close eyes	° SBA (language template creation, seeds from tb) ° gICA (quality validation) ° ICA (network detection) ° DICI for component selection	° removed first 10 pts, slice timing, hand motion, normalization, gaussian smoothing (8 mm), temporal detrending and filter (0.01-0.08Hz) (DPARSFA)	HCs Good overlap with tb-fMRI. Language component was always the one with the highest DICI Glioma 60.9% sensitivity with respect to intraoperative stimulus mapping (up to 87% within a radius of 1cm from ISM site)		° Longitudinal FC - PSPRS	NA
Niu (2020) European Radiology	° 109 pats ° 47 cons	3 T GE SIgna HDxt	° TR/TE = 2500/30 ms, 3 mm st, 6.25 min+ tb-fMRI, 8 channel	° Neural Network: feature extraction from group ICA, then dual regression on single subj ° ICA -> motor network	° brain extraction, despike, slice-timing, head motion, detrend + nuisance regression of WM,CSF, movement, band-pass filter	° NN has better spatial correlation with task (independently from motor deficits or tumor mass effects)			NA
Sharaev et al. (2018), IEEE ICDMW	° 3 pat, single sbj	° 3T, Signa HDxt GE	° TR/TE = 2500/30 ms, 12.5 min, 2.9x2.9x3 mm3 ° tb-fMRI for comparison	° blind ICA and semi-blind ICA	° slice-timing, bad slice, spike noise (artrepair for SPM), head motion	° Good overlap betwee tb- and rs-fMRI ° Costrained ICA has better performances			NA
Voets et al. (2021), Clin Neuroradiol	° 71 pats (2 sites) ° 14 cons	° 3T Verio ° 3T Prisma ° 3T Trio	° TR/TE=3500/30 ms, 2x2x2 mm3, 5:10 min (23 pats) ° TR/TE=720/32 ms, 2x2x2 mm3, 6:09 min, multiband factor 8 (26 pats, 14 cons) ° TR/TE=1560/30 ms, 1.8x1.8x2.25 mm3, 6:50 min ° task for comparison (45 pats, 14 cons) ° eyes open	° ICA -> visual identification -> dual regression to 10 template RSNs	° brain extraction, high pass, smoothing 5mm, field distorsion, reg to struct	Identification: ° DR identified sensorimotor in all cons and 90.1% pats (successful for all pats acquired with fast sequence) ° visual inspection identified sensorimotor in 85.9% pats Overlap with M1 atlas ° tb: 19% in cons, 41% in pats (larger if CS involved) ° rs: 58% in cons, 46% in pats (no subgroups differences) Correspondence with tbfMRI ° better with fast sequence	° rs detectability not influenced by grade		NA
Yun Park et al. (2020), PLoS ONE	° 35 pat	° 3T, Siemens Trio or Signa	° TR/TE =2200/27 ms, 11:44 min, 3x3x3 mm3 ° t-fMRI for comparison (word generation)	° Multilayer Perceptron	° slice timing, elimination of odd/even slice systemic difference, head motion, spatial smoothing 6mm, linear ternd removal, low pass filter (<0.1Hz), regression of nuisance waveforms and global signal, frame censoring ° Divided in 3 equal parts for comparison with tb	Language network ° Broca and Wernicke areas are consistently localized through rs-fMRI ° rs achieves better accord with the language templates and is more consistent across patients		° no significant correlations for PSP subgroup of patients	NA
Zacà et al. (2019). J Neurosurg	6 pat, single sbj	° 1.5 T GE	° TR/TE = 2600/45 ms, 11 min, 4x4x4 mm3, ASSET 2x, 275 vols ° eyes open	° ICA (10, 20, 30, auto)	° time point discard, slice timing, head motion (SPM), median filtering (r=2), polynomial detrending (k=4), low pass (0.1Hz), nuisance regressors removal, smoothing (2x voxel size) (matlab), artrepair	good degree of spatial concordance between the localization of multiple rs-fMRI networks and intraoperative DES			NA
PREOPERATIVE (23)
Almairac (2021) Neuroimage Clinical	° 52 pats ° 19 cons	° 1.5T Avanto Siemens ° 3T Skyra Siemens	° TR/TE = 2320/50, 3x3x5.5mm3, 8.07 min, 32 channel ° TR/TE = 2400/30, 2.39x2.39x3mm3, 8.07 min, 32 channel ° eyes closed	FC analysis (Harvard-Oxford + RSNs)	° removed 5 vols, realigned, unwarped, slice-timing, outlier detection, normalization, coreg to struct, smooth 8 mm, nuisance regression, band-pass (0.008-0.09 Hz)	° left insular glioma patients: increased FC of contralateral insula; decreased FC of ipsilateral insula ° right insular glioma patients: increased FC between contralateral insula and posterior cortices, sensorimotor and right frontal pole; decreased with lesional insula; increased FC of contralesional insula with visual and sensorimotor networks			manual (MRIcron)
Cai (2021) Frontiers in Neuroscience	° 126 pats	3 T Siemens Verio	° TR/TE = 2000/35 ms, 4 mm st, 8 min, 8 channel + tb-fMRI	° graph analysis + FC analysis (123 ROIs) ° feature selection for discriminating HGG from LGG: 5-fold cross validation, logistic regression trained, then validated with 10 fold (separately for left and right gliomas)	° 10 vols removed, slice timing, realign, coreg to struct, normalization, spatial smooth (4mm), nuisance regression, linear trend removal, band pass (0.01-0.08 Hz)	° functional remodeling is hemisphere-specific and highly predictive of grade ° FC performs better than topological features (TF)			semi-automatic ITK-SNAP
Cho (2021) Brain Imaging and Behavior	° 29 pats ° 13 cons	° 3T GE 750 W	° TR/TE = 2500/32 ms, 4 mm st, 7 min, 24 channel + tb-fMRI	FC analysis (Broca, Wernicke, cerebellum)	° head motion, spike-signal removal, spatial smooth (4mm), linear trend, bandpass (0.01-0.1Hz)	° patients had lower FC from Broca to ipsilateral Wernicke areas bilaterally (-> beyond tumor boundary); not from Broca to contralateral cerebellum ° similar left & right FC -> right hemi contribution to language
Daniel (2021) Neurooncology	° 56 pats ° 100 cons (Brain Genomics Superstruct Project)	° SIemens 3T Skyra ° Siemens 3T Trio	° TR/TE = 2200-2900 ms, 3 mm3, 320 vols ° TR/TE = 3000/30 ms, 3 mm3, 6.2 min	° FC analysis: 169 ROIs from 7 RSNs, with intratumoral voxels ° log-rank test to compare kaplan-meier survival curves of intratumor connectivity ° cox regression for effects of covariates	° slice timing, odd-even, head motion, reg to standard, spatial 6mm, linear trends, low pass (0.1Hz), nuisance regression (movement, white, CSF, global), frame censoring	° mean intratumor FC higher than 0 (but variable over patients) ° high intra FC correlated with longer survival			ITK-SNAP semi-automatic
Derks et al. (2017)	° 71 pats, 19 cons ° 23 pats, 17 cons (validation)	° 1.5 Siemens Sonata ° 3 T Philips Achieva	° TR/TE=2580/60 ms, 3.3 mm3, 2x7 min, language task (9 vol task, 9 res) (pats) ° TR/TE=2200/60 ms, 3.3 mm3, 7.7 min, episodic memory + rest (cons) ° TR/TE=22.5/32.4 ms, 4 mm3, 400 vols (validation)	° FC analysis: 78 ROIs from AAL ° distribution profile of connectivity values ° connectivity of hubs (DMN and FPN parcels) (and non-hubs)	° first 5 vols, motion, smoothing (6mm), high pass filter (0.01 Hz), reg to struct, frame censoring, realign and reslice	° different frequency distribution of connectivity values, FWHM, peak position and height (not in validation) ° higher hub-non-hub and lower hub-hub (only when normalized) connectivity in patients (not in validation) ° higher peak in grade II			manual
Fang (2020) Frontiers in Neuroscience	° 30 pats (15 with epilepsy) ° 20 cons	° 3T MAGNETOM Prisma Siemens	TR/TE = 2000/30 ms, 3x3x5 mm3, 8 min	° graph theory (ROIs from Brainnetome, grouped by 5 RSNs)	° 5 vols removed, slice-timing correction, realign, normalization, smooth (4mm), detrend, nuisance regression, band-pass (0.01-0.08Hz), frame censoring	° FC altered only in VN ° greater Eglob in non-GRE vs GRE and HC (VN); smaller SPL in non-GRE; greater vulnerability of GRE and non-GRE vs HCs ° nodal efficiencies increased in GRE and non-GRE vs HCs ° also degree alterations within VN			manual
Fang (2021) CNS Neuroscience & Therapeutics	° 56 pats (28 with epilepsy) ° 28 cons	° 3T MAGNETOM Prisma Siemens	TR/TE = 2000/30 ms, 3x3x5 mm3, 8 min	° graph theory (ROIs from Brainnetome, grouped by 4 RSNs)	° 5 vols removed, slice-timing correction, realign, normalization, smooth (4mm), detrend, nuisance regression, band-pass (0.01-0.08Hz), frame censoring	° differences only in LN ° LN global: smaller global efficiency, higher local efficiecy in non-GRE patients vs HCs ° LN nodal: several differences in efficiency and centrality			manual (MRIcron)
Fang (2021) Scientific Reports	° 35 pat ° 33 cons	° 3T MAGNETOM Prisma Siemens	TR/TE = 2000/30 ms, 3x3x3 mm3, 8 min ° eyes closed	° graph theory (ROIs from brainnetome) ° NBS	° 5 vols removed, slice-timing correction, realign, normalization, smooth (4mm), detrend, nuisance regression, band-pass (0.01-0.08Hz), frame censoring	° NBS: 53 edges from left insular in insR group were increased w/ respect to HCs ° insL graphs: contra hemi: decreased Eglob, increased average Eloc and SPL; right insula had higher efficiency and decreased SPL ° insR graph: contra hemi: higher average Eloc; whole brain: same + higher SPL and decreased Eglob, no local alterations			manual (MRIcron)
Hart et al. (2016), Br J Neurosurg	° 5 pat	° 3 T Siemens Trio	° TR/TE =2420/13, 30.55, 48.10 ms (multiecho), 10:51 min, 3.75x3.75x3.8 mm3 ° 16 channel coil	° Graph theory (AAL parcellation, 116 regions) ° wavelet decomposition (MODWT), 3 scales ° comparison with random and scale-free networks	° slice timing, rigid body motion, de-spiking, de-obliquing (AFNI), multi-echo ICA for noise removal	° high CC in SMA and cingulate, short CPL in precuneus and superior frontal ° robustness to random attack comparable to random and scale-free, targeted attacks break earlier, information centrality to find most relevant nodes in this sense -> find nodes to avoid or that surgeon can get closer to			NA
Hart et al. (2019), Neurosurg	° 5 pats (discovery) ° 6 pats (validation)	° 3 T Trio Siemens	° TR/TE=2420/?, 10:51 min, 16 channel	° Fractal analysis: calculation of Hurst coefficient from wavelet decomposition ° graph analysis: AAL 251 template (repeated on 256 equally sized parcels to test indepence)	° slice timing, brain extraction, smoothing 5 mm, bandpass filter (0.01-0.1 Hz) (AFNI), ME-ICA denoising, reg to struct	° quadratic increase of H with tumor distance (annular masks); closest to tumor values were reduced with respect to controlateral, then increased above controlateral, then back to controlateral (whole brain) ° no relation network measures-distance ° H correlated with all graph measures			manual
Jin (2021) Frontiers in Oncology	° 109 pats (4 aubgroups basing on glioma location) ° 42 cons	° Siemens Prisma 3 T, 20 channel	° Tr/TE = 2000/30 ms, slice/gap = 5/0.5 mm ° eyes closed	° ICA using GIFT (30 components) -> LN identification -> get peaks for seed in SBA (6mm) ° FC analysis ° mean Network Connectivity (mNC): evaluated by averaging on FC; within hemi ROIs (FCw), between hemi ROIs (FCb) and globally (FCg) for L and R hemis	10 vols discarded, slice-timing, head motion, align to struct, normalization, linear trend, nuisance regression (not global signal, bandpass (0.01-0.08 Hz), frame censoring	° FC: reduced in LN of pats vs cons; left lesions cause more damage than right to whole-brain LN topology (#edges within tumor located subsytems vs non-neoplastic modules) ° FCb and FCg differed between HC and the 4 subgroups (not among them) ° difference based on lesion side	° TV negativaly correlate with LEFT ipsilesional, interhemi and global FC; RIGHT -> positive correlation with contralesional intrahemi FC		manual
Jutten (2020) Human Brain Mapping	° 27 pats ° 27 cons	° Siemens Prisma 3 T, 32 channel	° TR/TE = 2200/30 ms, 3.1 mm st, 11 min, 32 channel	° ICA -> DMN, FPN identification ° FC analysis	realign to middle volume, reg to struct, normalization, smooth (5mm), slice-time, brain extraction, grand-mean scaling, MELODIC (dim 30) -> ICA-AROMA, high-pass (>0.01 Hz)	° FC: higher contra-tumoral DMN in RH pats compared to LH and HC (no difference LH-HC); FPN ° FC ipsi-tumoral: higher in RH pats vs HC in DMN ° FC in FPN increased in LH and RH pats ° FC in DMN increased in dominant left pats (independently from tumor side), more pronounced in RH pats		° higher contra- and ipsi- FC in DMN -> worse attention	semi-automatic (ITK-SNAP)
Jutten (2021) Scientific Reports	° 29 pats (subdivided in IDHmut/IDHwt) ° 27 cons	° 3 T Siemens Prisma	° TR/TE=2200/30 ms, 11 min, 3.1 mm st, 20 channel + DTI	° graph (246 ROIs Brainnettome) ° (+ SC)	realigned to mean, reg to struct, normalization, slice-time correction, gaussian smoothing 5mm, high-pass filtered, ICA-AROMA	° IDHwt patients: FC preserved in DMN, reduced whole-brain IDHmut viceversa ° FC intra and intermodal correlations at whole brain and in DMN -> functional connectomic coherence preserved (at least more than structural)			semi-automatic ITK-SNAP
Liu (2021) J Neurosurg	° 17 pats ° 14 cons	° 3T Verio Siemens	° TR/TE = 2000/30 ms, 3.75x3.75x4 mm3, 4.7 min, 8 channel	° ALFF of contralesional homotopic regions ° regions with altered ALFF -> voxel-level FC analysis with the rest of brain	5 vols discarded, slice timing, realign, frame censoring, normalized, nuisance regression, smooth 8mm, band-pass (0.01-0.08 Hz)	° RH glioma: increased ALFF in left hippocampus and parahippocampus ° LH glioma: no difference ° RH: left hippocampus-parahippocampus as ROI -> increased FC to left interior temporal compared to HCs and decreased to left inferior frontal		° mean ALFF negatively correlated with visuospatial scores	manual
Maniar (2021) Am J Neuroradiol	° 30 pats ° 10 cons	° 3T Discovery 750W GE	TR/TE = 2500/32 ms, st 4 mm, 6:55 min ° eyes open ° 24 channel + tb-fMRI	° FC analysis: ROI from anticorrelation of language task with PCC -> FC to other DMN ROIs	° head motion, smooth 6 mm, band pass filter (0.01-0.08Hz)	° patients showed less anticorrelation in PCC compared to controls ° tb: pats showed lower FC of the other DMN ROIs to PCC ° rs: significant lower FC with mPFC only (also true for anterior DMN tumors only; posterior had lower FC to LIPL) ° outside DMN tumors -> no FC difference in DMN ° strong overlap of tb and rs	° lower PCC anticorrelation both in left and right tumors vs HCs ° lower FC PCC-mPFC for tumors in both hemis (only tb) ° grade IV had lower anticorrelation of PCC vs HC ° grade III had lower FC to mPFC vs HC (only tb)
Metwali (2020) World Neurosurg	° 34 pats ° 14 cons	° 3 T Siemens Skyra	TR/TE = 2000/30 ms, 3 mm3, 6 min	° FC (132 ROIs from AAL & 32 functional networks)	° manual reorientation, realign, slice-time, reg to struct, normalized, smooth 6mm, band-pass (0.008-0.9 Hz)	° pats had higher FC between posterior cerebellar networks and sensorimotor, visual, dorsal attention, salience; DMN had higher FC with FPN; DAN had higher FC with SMN and FPN; SN had higher FC with VN
Stoecklein et al. (2020), Neuro-oncology	° 34 pats ° 1000 cons from Brain Genomics Superstruct Project	° 3 T Siemens Skyra ° 3 T Siemens TimTrio	° TR/TE =3000/30, 2x6 min, 3x3x3 mm3, 20 channel coil, eyes closed ° TR/TE =3000/30, 1 or 2x6.2 min, 3x3x3 mm3, 12 channel coil, eyes open	° single-sbj ° Abnormality Index	° slice timing, rigid body, global mean signal inensity normalization, low pass filter; head motion, ventricular WM, whole brain signal regression ° subsampled to 8x8x8 mm FS nonlinear volume -> 3114 voxels	° ABC detects well tumor location, but is not only driven by tumor size ° controlesional hemi much less involved ° ABI greater in wildtype IDH ° ABI may reflect changes associated to glioma cell invasion	° no correlation ABI-location ° positive correlation ABI-grade (both hemis), while controlling for age, tumor volume, tSNR	° negative correlation ABI-MOCA (corrected for SNR) ° correlation SUV_max (PET)-ABI	manual (osirix)
Sun et al. (2020), Radiology	° 45 pat ° 10 con (Nathan Kline Institute– Rockland Sample)	° 3T, GE (pat) ° 3T Magneton Siemens (con)	° TR/TE=2500/32 ms, 7 min, 4 mm3 (pat) + perfusion ° TR/TE=2500/30 ms, 10 min, 3 mm3 (con)	° FC analysis: hand-motor, 5 voxels	° Spike removal, motion correction, linear trend removal, gaussian smoothing (6mm), temporal filtering (0.01-0.08 Hz)	° Disruption of bilateral symmetry of hand-motor connectivity in patients. ° Reduced correlation between PMC of tumoral and non-tumoral hemis in patients	Negative between tumor closeness and connectivity strength		NA
Tordjman (2021) J Neurooncol	° 35 pats ° 70 cons	° 3T Siemens Skyra	TR/TE = 2520/29 ms, 3x3x3.3 mm3, 8.4 min ° eyes closed ° cons: similar, TR	° group ICA -> component identification ° FC analysis: 4 seeds from predefined template	° realigned, unwarped, slice-timing, outlier detection, normalization, coreg to struct, smooth 8 mm, nuisance regression, band-pass (0.008-0.09 Hz), comp-cor (noise reduction)	° best DMN overlap at 20 ICs (2 parts, split again above 60) ° single DAN component from 10 to 40 (split above 50) ° right FPN at 10 and 20; left FPN from 30 (split above 50) ° increased FC of DMN in patients vs HCs; despite this FC decreased in corpus callosum, precuneus and PCC (especially fror HGG) ° DAN: increased FC in patients in (occipital, medial prefrontal); decreased in subcallosal, ACC…	° no difference basing on mutation status or tumor grade or side or size		NA
van Lieshout (2021) J Neurol Surg A Cent Eur Neurosurg	° 9 pats	° 3T Philips Achieva	° 3D-PRESTO pulse sequence with parallel imaging (TR/TE = 19/27 ms, flip angle = 10°, 4x4x4 mm3, 32 channel, vols = 301 or 400	° ROIs defined as 5mm spheres (masked with GM) in positive, close-negative and far-negative DES sites ° FC analysis	realign, coreg to struct, outlier detection, nuisance regression,linear de-trend, bandpass (0.008-0.09Hz)	° higher meanFC between positive ROIs than close/far negative ° menaFC between positive ROIs was smaller than meanFC between positive and close-negative, but larger than meanFC between positive and far-negative ° moderately accurate differentiation between positive and close-negative (0.71) and between positive and far-negative (0.66)			NA
Yang et al (2020), Am J Neuroradiol	° 69 pat ° 10 con (Nathan Kline Institute– Rockland Sample)	° 3T, GE (pat) ° 3T Magneton Siemens (con)	° TR/TE=2500/32 ms, 7 min, 4 mm3 (pat) + perfusion ° TR/TE=2500/30 ms, 10 min, 3 mm3 (con) ° eyes open	° FC analysis (4 ROIs) ° ALFF	° removed first 5 volumes, tissue segmentation, GLM motion correction, gaussian smoothing (6mm), Temporal filtering (0.01-0.1 Hz)	Salience Network ° Patients with gliomas showed decreased overall salience network FC and increased ALFF in all SN ROIs except in the left dACC. ° Patients with HGG had decreased SN FC compared with HC.	Tumor side, location and grade produce different disruption levels		NA
Yuan (2020) Cortex	° 130 pats ° 30 cons	° 3 T Siemens Magnetom Verio	° TR/TE = 2000/35ms, 3x3x5 mm3, 8 min °eyes closed	° ROIs of language (75 cortex, 5 cerebellum), fronto-parietal (11) and cingulo-opercular (7) netwroks ° between-group network similarity ° global strength ° NBS	° 10 vols discarded, slice timing, motion correction, reg to struct, normalized, smoothed (6mm), linear trend, nuisance regression (36 params; global signal regression, band-pass (0.01-0.1Hz), frame censoring	° similarity: no significant difference ° language: global strength of LGG, HGG-III and HGG-IV lower than HCs' ° CO-FP: global strength of HGG and HGG-III lower than HC ° NBS: compared to HCs, LGG component with lower strength had 62 connections; HGG component 150. LGG component with higher strength had 48 connections, HGG 45 (strong cerebro-cerebellar connections between right cerebral language …	° Network integrity decreased with WHO grade	° Weaker language connections positively correlated with repetition scores in the HGG group	manual
Yuan (2020) Frontiers in Neuroscience	° 68 pats	° 3T Siemens	° TR/TE = 2000/30ms, 3x3x5.5 mm3, 6.7 min ° eyes open	° FC analysis: ROIs from anterior and posterior memory network	° slice-timing, realign, frame censoring, head motion correction	° reduced contralateral FC between pHPC and PCC (posterior memory) in left/right MTL compared to HCs		° posistive between FC from pHPC to PCC and MMSE in both groups	manual (MRIcron)
LONGITUDINAL (5)
Nenning et al. (2020), Scientific Reports	° 15 pats ° 80 cons	° 3 T TrioTim ° 3 T TrioTim	° TR/TE=1980/30 ms, 3x3x3.75 mm3, 10 min, 12 channel, eyes closed ° follow-up: no per 8, 1 to 8 for 7 pats ° TR/TE=2000/30 ms, 4x4x4 mm3, 12 channel, eyes closed	° single sbj ° Anomaly score	° motion, FD-> cut over 0.5 mm, reg to struct, normalize, ICA-Aroma, nuisance regression (WM, CSF, global signal + derivatives), high pass (0.01), no low pass, resampled to 3x3x3, smoothing 4 mm	° higher anomaly in functionally close to tumor voxels rather than spatially (especially in high order networks) ° Anomalies are symmetric across cerebral and cerebellar hemis (DMN, VIS). In cerebellum, higher correlation between lesion-map and anomaly in controlateral hemi ° decreased anomaly at follow-up (cerebrum and cerebellum): VIS and SMN more pronounced in ipsilateral, DAN and DMN more pro…	° no relation to location		automatic (Bratumia)
Noll (2020) Neurosurgery	° 15 pats	° 3T	° TR/TE=2000/25 ms, 3.8x3.8x4 mm3, 6 min, eyes closed ° 2 time points: 10 days befor, 6 weeks after	° graph analysis (90 ROIs from AAL)	° slice timing, realignment, head motion, regress out, smooth 4 mm, band-pass 0.01-0.1Hz	° reduction in centrality and assortativity		° Decline was greatest for HVLT-R TR, HVLT-R DR and TMTB ° token (language) inversely with CC ° COWA (executive) inversely with assortativity ° HVLT-R TR with BC ° HVLT-R DR with assortativity and BC ° HVLT-R Rec with Eloc ° CTB COMP inversely with BC	NA
Sparacia et al. (2020), World Neurosurg	° 10 pats	° 3 T Discovery 750w Siemens	° TR/TE=2000/30ms, 3x3x3 mm3, 7 min, 32 channels, eyes closed ° 2 time points: before, 1 month after	° FC analysis: 32 ROIs ° single and group analysis	° slice timing, odd-even slice intensity, head movement, spatial smoothing, nuisance regression (CSF, WM, global signal, head motion), normalization to MNI, reg to struct	Single ° DMN, DAN, SN -> reduced FC; LN preserved Group ° wide variations in DMN, SN, SMN ° SN was significantly connected with DMN, LN, SMN in the comparison before-after	° no corr with tumor location		manual
van Dokkum et al. (2019), Neuroimage Clin	° 39 pats ° 19 cons	° 3 T Skyra Siemens ° 32 channels	° TR/TE =2400/30 ms, 8:07 min, 2.4x2.4x3 mm3 ° 2 time points: pre-, 3 months after	° disconnectome score ° FC analysis: compare ROI-to-ROI FC between pats-cons and within pats over time	° discard 5 vols, orient to anterior commissure, slice-time, unwrap, realign to first volume, motion correction, reg to struct, normalized to MNI, smoothing (6mm) (SPM12)	° subcortical ROIs had higher risk of being disconnected ROIs in right hemi had lower disconnectivity risk ° Lower ds over time in 8 out of 14 networks (5 if picture naming is covariate -> unrelated to change in task performance) ° Compared to controls some networks showed plasticity before, some after surgery; visuospatial both		° negative between ds of specific ROIs (L sup temp, L middle fron, R sup par, R inf par)-picture naming	NA
Vassal et al. (2017), J Neurosurg	° 6 pat	° 1.5 T Avanto or ° 3 T Skyra Siemens	° TR/TE =2400/50 ms, 8 min, 3x3x5.5 mm3 ° eyes closed ° 3 time points: pre-, just after, 3 months after	° sICA, node selection (sensorimotor, visual for comparison) ° FC analysis	° flip to have all tumors on right ° magnetic field distortion, scan acquisition time difference, head motion (SPM); reg to MNI, spatial smoothing (6mm)	° interemispheric SM connectivity: lower just after, then recovered ° intraemispheric SM: lower just after (in tumor hemi), then recovered ° interemispheric visual: higher just after, then recovered			Manual (Myrian)

## Sheet: population
Reference	Population	Sample (M / F)	Age (yr)	Glioma location	Glioma side	Glioma grade	glioma type	glioma volume	Handedness	clinical evaluations	Education
LOCALIZATION (7)
Dierker et al. (2017), Neuroimaging Clin N Am	glioma	38 (26 / 12)	23 - 71	frontal 24 temporal 4 basal ganglia 3 parietal 5 (2 pats have 2 separate tumors) peritrigonal 2 insula 2	L 29 R 11	NA	glioblastoma 11 oligodendroglioma 9 oligoastrocytoma 13 other 5	0.2-207 mL	NA	NA	NA
Lu et al. (2017), Scientific reports	glioma HC HC (validation)	7 (5 / 2) 10 (6 /4) 58 (39 / 26)	variable (23-48 y) 30.9 20.8	frontal 4 insular 3	L 7	II 6 IV 1	astrocytoma 4 oligodendro 2 glioblastoma 1	5.3-53.4 cm^3	R 7 R 10 R 58	NA	NA
Niu (2020) European Radiology	tumor control	109 (48 / 61) 47 (24 / 23)	54.4 ± 11.3 38.5 ± 11.72	perirolandic cortex	NA	II 4 III 6 IV 3	meningioma glioma brain metastasis	5.2 - 417 cm3	109 R 47 R	manual muscle testing	NA
Sharaev et al. (2018), IEEE ICDMW	glioma	3 (0 / 3)	36±18	near eloquent	L 3	NA	NA	NA	NA	NA	NA
Voets et al. (2021), Clin Neuroradiol	glioma controls	71 (40/31) 14 (8/6)	41.9 ± 13.9 37.9 ± 12.7	frontal 33 temporal 20 insula 15 parietal 3	L 45 R 26	I 1 II 34 III 25 IV 10 NA 1	astrocytoma 41 oligodendro 15 glioblastoma 11 other/NA 4	NA	R 64, L 7 R 13, L 1	motor performance	NA
Yun Park et al. (2020), PLoS ONE	glioma	35 (23 / 12)	44.8 ± 14 (23-71)	frontal 19 temporal 7 parietal 4 basal 3 other 2	L 28 R 7	NA	oligoastrocytoma 11 glioblastoma 10 oligodendroglioma 5 other 9	43.8 mL (1.4-207 mL)	R 23 L 3 NA 9	NA	NA
Zacà et al. (2019). J Neurosurg	LGG 4 cavernoma 2	6 (4 / 2)	35.3 (18-45)	frontal 2 temporal 1 occipital 1	1 L 3 R	I 1 II 2 III 1	glioma 1 oligodendro 1 astrocytoma (anaplastic) 1 (1)	NA	R 6	NA	NA
FC ANALYSIS (23)
Almairac (2021) Neuroimage Clinical	insular DLGG controls	52 (27 / 25) (2012-2017, Montpellier) 19	41.1 ± 10.2 42.7 ± 11.7	insula 52	30 L 22 R	II 52 (IDHmut)	astrocytoma, oligodendro	LH: 69.3 ± 34 cm^3 RH: 51.1 ± 30.4 cm^3	43 R, 9 L 19 R	NA	NA
Cai (2021) Frontiers in Neuroscience	glioma	126 (75 / 54)	42.21 ± 12.74	NA	80 R 46 L	II 68 III 28 IV 30	astrocytoma (anaplastic) 30 (19) oligodendroglioma (anaplastic) 16 (1) oligoastrocytoma (anaplastic) 22 (8) glioblastoma 30	NA	126 R	NA	NA
Cho (2021) Brain Imaging and Behavior	tumor control	19 (18 / 11) 13 (8 / 5)	45 ± 14 42 ± 9	frontal 15 temporal 9 parietal 5	29 L	I/II 11 III/IV 18	astrocytoma (anaplastic) 5 (4) oligodendro (anaplastic) 4 (1) glioblastoma 13 glioma 2	NA	29 R 13 R	language deficits	NA
Daniel (2021) Neurooncology	glioblastoma controls	57 (42 / 15) 100	57.8 ± 13.9	variable	29 L 22 R 6 bilateral	IV 57	glioblastoma 57 (IDHwt 51)	variable	NA	karnofsky performance status	NA
Derks et al. (2017), Neuroimage Clin	glioma glioma (validation, info only on #sbj and grade) controls	71 (46/5), 19 (8/11) 23, 17 (matched)	43.8 ± 11.2, 43.7 ± 8.7 matched	NA	L 40, R 31	II 41, III 17, IV 13 II 16, III 5, IV 1	astrocytoma 26 oligodendroglioma 21 oligoastrocytoma 11 glioblastoma 13	685 ± 545 cm^3	NA	KPS	NA
Fang (2020) Frontiers in Neuroscience	left temporal DLGG [GRE, non-GRE] controls	30 [15 (8/7), 15 (7/8)] 20 (9 / 11)	38.2 ± 3.4 41.4 ± 3.1 38.0 ± 1.9	temporal 30	30 L	IDHmut [9,10] IDHwt [6,5]	astrocytoma [7,8] oligodendro [8,7]	44.8 ± 8.4 mL 38.6 ± 10.2 mL	15 R 15 R 20 R	KPS education	NA
Fang (2021) CNS Neuroscience & Therapeutics	right temporal DLGG [GRE, non-GRE] controls	56 [28 (11/17), 28 (14/14)] 28 (14 / 14)	41.4 ± 2.3 46.0 ± 2.2 39.7 ± 1.7	temporal 56	R 56	IDHmut [11,13] IDHwt [17,15]	astrocytoma (anaplastic) [8,6] ([13,13]) oligodendro (anaplastic) [4,7] ([3,2])	52.4 ± 7.1 mL 49.7 ± 5.0 mL	28 R 28 R 28 R	KPS education	NA
Fang (2021) Scientific Reports	insular DLGG controls	35 (14 / 21) 33 (18 / 15)	42.0 ± 10.8 38.2 ± 1.5	insula 35	16 L 19 R	NA	astrocytoma 22 oligodendro 13 IDHmut 23 IDHwt 12	LH: 66.3 ± 8.8 cm^3 RH: 17.0 ± 11.8 cm^3	35 R 33 R	test for muscle strength MMSE education	NA
Hart et al. (2016), Br J Neurosurg	glioblastoma	5 (NA)	36 (outlier) - 79	parietal 3 occipital 1 paracentral 1	R 5	IV 5	glioblastoma	35.736-86.296 cm^3	NA	NA	NA
Hart et al. (2019), Neurosurg	high grade glioma	5 (discovery), 6 (validation) (9 / 2)	36 - 79	parietal (discovery) variable (validation)	R 9 L 2	III 1 IV 10	glioblastoma 10 anaplastic astrocytoma 1	NA	NA	NA	NA
Jin (2021) Frontiers in Oncology	glioma (grouped by locatrion) control	109 [15/12 10/16 15/14 18/9] 42	[45.04 ± 12.82 42.35 ± 11.5 40.76 ± 12.68 43.44 ± 13.93] 39.55 ± 9.96	left frontal 27 left temporal 26 right frontal 29 right temporal 27	53 L 56 R	I-II (15 13 15 12) III-IV (12 13 14 15)	LLG (15 13 15 12) anaplastic * (7 8 5 4) glioblastoma (5 5 9 11)	106.6 ± 64.60 85.58 ± 44.69 110.7 ± 67.60 98.16 ± 66.77	112 R	MMSE KPS	NA
Jutten (2020) Human Brain Mapping	glioma control	27 (15 / 12) 27 (16 / 11)	49 ± 17 46 ± 13	frontal 16 parietal 4 temporal 4 occipital 3	16 L 11 R	II 6 III 12 IV 9 (IDHwt 12)	astrocytoma (anaplastic) 4 (9) oligodendro (anaplastic) 2 (2) glioblastoma 9 anaplastic oligoastro 1	2-175 cm^3	NA	KPS Verbal Learning Memory Test (VLMT) Attention Network Test (ANT) Trail-Making Test (TNT)	NA
Jutten (2020) Scientific Reports	glioma controls	29 (17 / 12) 27 (17 / 10)	50 ± 17 46 ± 14	frontal 16 parietal 4 temporal 4 occipital 3	L 19 R 10	II 6 III 12 IV 9	15 IDHmut 14 IDHwt	NA	28 R, 1 L 26 R, 1 L	IDH mutation	NA
Liu (2021) J Neurosurg	glioma temporal controls	17 (11 / 6) 14 (5 / 9)	54 ± 13 49 ± 9	temporal 17	7 L 10 R	NA	LGG 8 HGG 9	NA	17 R	block design digital symbol substitution mapping test digit span test similarity test math test visuospatial test visual memory test	NA
Maniar (2021) Am J Neuroradiol	glioma control	30 (19 / 11) 10	46.1 (19-79)	posterior DMN 14 anterior DMN 8 outside DMN 8	R 7 L 23	II 11 III 7 IV 12	astrocytoma (anaplastic) 5 (3) oligodendro (anaplastic) 6 (3) anaplastic ganglioma 1 gliobloastoma 12	NA	25 R, 5 L	NA	NA
Metwali (2020) World Neurosurg	glioma controls	34 (18 / 16) 14	54 (18-77)	frontal 14 temporal 10 parietal 7 occipital 3	NA	I 2 II 7 III 9 IV 16	recurrent 3	NA	NA	NA	NA
Stoecklein et al. (2020), Neuro-oncology	glioma (controls)	34 (20 /14) 1000 (43% / 57%)	48.7 ± 16.9 (21-80) 21.3 (18-35)	NA	NA	II 13 III 6 IV 15	glioblastoma 15 oligodendroglioma (anaplastic) 8 (1) astrocytoma (anaplastic) 5 (5)	NA	NA	IDH mutation MOCA	NA
Sun et al. (2020), Radiology	glioma controls	45 (27 / 18) 10 (6 / 4)	51.3 ± 14.3 50.3 ± 17.2	from IHM (far > 40 mm): 43 ± 16 (mm) 21 far, 24 near	L 28 R 17	II 13 III 11 IV 21	low grade 3 oligodendro 8 astrocytoma 13 glioblastoma 21	NA	R 33, L 4, NA 8 R 9, L 1	NA	NA
Tordjman (2021) J Neurooncol	glioma control	35 (17 / 18) 70 (34 / 36)	44.6 (15-79) 45.4 (18-79)	temporal 14 frontal 13 parietal 8	24 L 11 R	I 7 II 10 III 7 IV 11		33.7 mm diameter	29 R, 6 L	NA	NA
van Lieshout (2021) J Neurol Surg A Cent Eur Neurosurg	LGG	9 (7 / 2)	45 ± 16	temporal (-insular) [parietal] 4 (2) [1] frontal-insular 2	9 L	NA	LGG	NA	9 R	NA	NA
Yang et al (2020), Am J Neuroradiol	glioma controls	69 (45 / 24) 31 (18 / 13)	48.74 ± 14.32 49.68 ± 15.54	anterior 53 posterior 16	L 41 R 28	II 25 III 17 IV 27	new 41 recurrent 28	NA	R 61, L 8 R 29, L 2	NA	NA
Yuan (2020) Cortex	LGG HGG controls	77 (44 / 33) 53 (31 / 22) 38 (20 / 18)	38.8 ± 9.6 44.6 ± 15.0 40.4 ± 13.1	language network 130	130 L	I 2 II 75 III 27 IV 26	LGG 77 HGG 53	60.2 ± 36.1 cm^3 54.0 ± 34.8 cm^3	130 R	KPS MMSE motor Aphasi battery for chinese (education > 9 yrs)	NA
Yuan (2020) Frontiers in Neuroscience	unilateral medial temporal lobe glioma (LH/RH) controls	33 (18/15) 35 (19/16) 40 (22/18)	44.6 ± 10.1 (L) 43,4 ± 12.9 (R) 44.0 ± 11.9	medial temporal lobe 68	33 L 35 R	I 2 II 31 III 16 IV 19	oligodendro (anaplastic) 6 (5) astrocytoma (anaplastic) 13 (8) oligoastrocytoma (ana) 12 (3) glioblastoma (19) ganglioglioma 2	NA	33 R 35 R 40 R	MMSE education	NA
LONGITUDINAL (5)
Nenning et al. (2020), Scientific Reports	high grade glioma (newly diagnosed, IDH wildtype) controls	15 (9 / 6) 80	61.2 ± 10.1 65.3 ± 6.2	temporal 3 parietal 3 frontal 7 limbic 1 occipital 1	R 8 L 7	IV 15	glioblastoma 15	9.5-67.3 cm^3	NA	NA	NA
Noll (2020) Neurosurgery	near left eloquent language (perisylvian)	15 (47 / 53%)	44.6 ± 14.9	frontal 47% temporal 40% parietal 13%	15 L	II 53% III 7% IV 40%	astrocytoma 47% glioblastoma 40% oligodendroglioma 13%	61.4 ± 37.1 -> 10.7 ± 13.6 cm^3	15 R	WAIS IV HVLT-R TMT-A/B COWA semantic fluency Boston naming test education	NA
Sparacia et al. (2020), World Neurosurg	high grade glioma (newly diagnosed)	10 (7 / 3)	25 - 67	temporal 6 frontal 2.5 parietal 0.5 occipital 1	R 9 L 1	III 7 IV 3	anaplastic astrocytoma 6 glioblastoma 3 anaplastic oligodendroglioma 1	98-405 mL	R 9, L 1	Karnofsky performance status (+ other not specified)	NA
van Dokkum et al. (2019), Neuroimage Clin	DLGG controls	39 (17 / 22) 19 (12 / 7)	38.6 ± 8.3 42.4 ± 12.1	frontal 18 temporal 8 frontotemporal 9 parietal 3 insula 1	L 19	NA	DLGG	NA	R 31, L 8 R 18, L 1	picture naming	13.85 ± 2.79 13 ± 3.11
Vassal et al. (2017), J Neurosurg	DLGG	6 (1 / 5)	38 ± 4.5	frontal 6	L 2 R 4	NA	DLGG	19-196 cm^3	L 1 R 5	cognitive and motor deficits evaluations	NA
